# Supplementary material for: Effect of high-dose N-acetylcysteine on exacerbations and lung function in patients with mild-to-moderate COPD: a double-blind, parallel group, multicentre randomised clinical trial
Source: Nat Commun. 2024 Sep 30;15:8468. doi: 10.1038/s41467-024-51079-1 (PMC11442465; doi:10.1038/s41467-024-51079-1)
Supplement: Supplementary file 4 — Source Data [file 41467_2024_51079_MOESM4_ESM.xlsx]

## Sheet: Figure 1
Figure 1 is a flow chart without raw data.

## Sheet: Figure 2
	N-acetylcysteine 1200mg			Pacebo
	mean	upper limit	lower limit	mean	upper limit	lower limit
Total exacerbation	0.65	0.56	0.76	0.72	0.62	0.84
Moderate to severe exacerbation	0.34	0.28	0.42	0.45	0.37	0.55
Severe exacerbation	0.07	0.04	0.11	0.07	0.04	0.11

## Sheet: Figure 3
FEV1
Time	Placebo before bronchodilation		N-acetylcysteine before bronchodilation		Placebo after bronchodilation		N-acetylcysteine after bronchodilation
	Mean	SE	Mean	SE	Mean	SE	Mean	SE
0	1.9684	0.02859	1.987	0.0283	2.0666	0.02844	2.0848	0.02781
12	1.8947	0.02913	1.9225	0.02942	2.0017	0.02946	2.0225	0.02921
24	1.8416	0.0317	1.8568	0.03117	1.9439	0.03134	1.9861	0.03182
FVC
Time	Placebo before bronchodilation		N-acetylcysteine before bronchodilation		Placebo after bronchodilation		N-acetylcysteine after bronchodilation
	Mean	SE	Mean	SE	Mean	SE	Mean	SE
0	3.3217	0.03797	3.3499	0.03969	3.4302	0.03686	3.441	0.03761
12	3.2634	0.0392	3.3082	0.04097	3.3743	0.03985	3.4168	0.04012
24	3.2197	0.04315	3.2395	0.04414	3.3237	0.0429	3.3603	0.04317

## Sheet: Figure 4
	N-acetylcysteine Group			Placebo Group
Variable	No.of exacerbations		No.of exacerbations per patients-year	No.of exacerbations		No.of exacerbations per patients-year	Relative Risk	P value
Total population		N=464			N=460
Total	497		0.65±0.05	533		0.72±0.05	0.90(0.80-1.02)	0.1
Of moderate or severe	247		0.34±0.04	314		0.45±0.04	0.76 (0.64-0.90)	0.001
Of severe	51		0.07±0.02	53		0.07±0.02	0.95 (0.64-1.40)	0.78
mMRC score <2		N=392			N=386
Total	385		0.59±0.05	428		0.68±0.06	0.86 (0.75-0.99)	0.033
Of moderate or severe	187		0.29±0.04	237		0.39±0.05	0.76 (0.62-0.92)	0.005
Of severe	31		0.03±0.01	38		0.04±0.01	0.84 (0.52-1.35)	0.46
m MRC score ≥2		N=72			N=74
Total	112		1.14±0.22	105		1.11±0.21	1.03 (0.79-1.35)	0.84
Of moderate or severe	60		0.70±0.16	77		0.90±0.19	0.79(0.56-1.11)	0.17
Of severe	20		0.38±0.13	15		0.24±0.08	1.60(0.80-3.20)	0.018
CAT score <10		N=300			N=279
Total	240		0.44±0.05	265		0.52±0.06	0.84 (0.70-0.999)	0.049
Of moderate or severe	101		0.18±0.03	132		0.26±0.04	0.72 (0.55-0.94)	0.014
Of severe	18		0.02±0.01	20		0.02±0.01	0.91 (0.48-1.75)	0.78
CAT score ≥ 10		N=164			N=181
Total	257		0.99±0.11	268		0.98±0.11	1.01 (0.85-1.20)	0.94
Of moderate or severe	146		0.60±0.08	182		0.72±0.10	0.83 (0.67-1.04)	0.1
Of severe	33		0.15±0.05	33		0.14±0.04	1.05(0.64-1.71)	0.85
GOLD Stage 1(mild)		N=261			N=238
Total	254		0.58±0.06	219		0.54±0.06	1.09 (0.91-1.31)	0.36
Of moderate or severe	116		0.28±0.03	126		0.32±0.05	0.86 (0.67-1.11)	0.26
Of severe	12		0.02±0.01	19		0.03±0.01	0.61 (0.30-1.26)	0.18
GOLD Stage 2(moderate)		N=203			N=222
Total	243		0.71±0.08	314		0.92±0.10	0.77 (0.65-0.91)	0.003
Of moderate or severe	131		0.39±0.06	188		0.55±0.08	0.70(0.56-0.88)	0.002
Of severe	39		0.12±0.03	34		0.10±0.03	1.21 (0.76-1.93)	0.42
Use of medication for COPD at baseline		N=75			N=62
Total	71		0.58±0.12	73		0.67±0.14	0.86 (0.62-1.20)	0.38
Of moderate or severe	37		0.27±0.08	50		0.43±0.12	0.62 (0.40-0.96)	0.032
Of severe	13		0.09±0.04	6		0.06±0.03	1.84 (0.69-4.90)	0.22
No use of medication for COPD at baseline		N=389			N=398
Total	426		0.66±0.06	460		0.73±0.06	0.91 (0.79-1.03)	0.14
Of moderate or severe	220		0.34±0.04	264		0.44±0.05	0.79 (0.65-0.94)	0.009
Of severe	38		0.06±0.02	47		0.07±0.02	0.83 (0.54-1.27)	0.39
Ever smoker (former smoker and current smoker)		N=393			N=375
Total	442		0.41±0.11	445		0.47±0.12	0.87 (0.76-0.995)	0.043
Of moderate or severe	204		0.21±0.08	265		0.30±0.11	0.71 (0.59-0.85)	＜0.001
Of severe	43		0.08±0.04	43		0.08±0.05	0.91 (0.59-1.39)	0.65
Never smoker		N=71			N=85
Total	75		0.70±0.11	88		0.63±0.10	1.11(0.82-1.52)	0.5
Of moderate or severe	43		0.41±0.08	49		0.36±0.07	1.13(0.74-1.71)	0.58
Of severe	8		0.09±0.04	10		0.09±0.04	0.99(0.38-2.57)	0.99
COPD exacerbations in the previous year at baseline		N=92			N=108
Total	157		1.01±0.14	230		1.21±0.15	0.83(0.68-1.02)	0.08
Of moderate or severe	83		0.60±0.11	154		0.89±0.14	0.68(0.51-0.89)	0.005
Of severe	26		0.23±0.07	26		0.17±0.05	1.37(0.79-2.39)	0.27
No COPD exacerbations in the previous year at baseline		N=372			N=352
Total	340		0.54±0.05	303		0.53±0.05	1.02(0.87-1.19)	0.79
Of moderate or severe	164		0.26±0.03	160		0.27±0.04	0.93 (0.75-1.16)	0.52
Of severe	25		0.03±0.01	27		0.04±0.01	0.85 (0.49-1.48)	0.58

## Sheet: Supplementary Figure 1
Days	N-acetylcysteine 1200mg	Placebo
737	0
727	0
728	0
726	0
728	0
725	0
728	0
726	0
723	0
738	0
301	1
726	0
725	0
736	0
726	0
726	0
736	0
726	0
728	0
726	0
726	0
750	0
454	1
727	0
754	0
187	1
725	0
725	0
727	0
734	0
726	0
736	0
750	0
727	0
727	0
727	0
726	0
270	1
370	1
364	1
92	1
731	0
731	0
733	0
362	1
84	1
731	0
732	0
453	1
731	0
731	0
730	0
365	1
736	0
751	0
0	1
91	1
636	1
637	1
733	0
187	1
732	0
732	0
0	1
640	1
0	1
737	0
733	0
182	1
741	0
178	1
734	0
731	0
797	0
457	1
182	1
774	0
741	0
751	0
638	1
738	0
751	0
733	0
747	0
273	1
734	0
187	1
790	0
455	0
720	0
368	1
368	1
182	1
547	1
273	1
638	0
640	0
727	0
731	0
730	0
730	0
731	0
731	0
731	0
742	0
738	0
726	0
726	0
730	0
731	0
183	1
721	0
733	0
739	0
731	1
733	0
639	1
209	0
107	1
670	0
530	1
737	1
730	0
733	0
365	1
638	1
726	0
724	0
723	0
727	0
734	0
737	0
0	1
92	1
762	0
171	1
632	1
731	0
726	0
97	1
670	0
735	0
819	0
639	0
739	0
641	0
703	0
90	1
733	0
275	1
75	1
0	1
726	0
740	0
730	0
730	0
726	0
545	1
727	0
731	0
728	0
731	0
728	0
731	1
730	0
90	1
727	0
175	1
726	0
727	0
94	1
455	1
727	0
723	0
733	0
733	0
733	0
733	0
728	0
733	0
726	0
731	0
730	1
726	0
91	1
733	0
364	1
731	0
727	0
727	0
731	0
730	0
733	0
173	1
733	0
727	0
732	1
723	0
727	0
729	0
175	1
85	1
733	0
733	0
451	1
731	0
728	0
729	0
727	0
727	0
731	0
726	0
727	0
728	0
727	0
725	0
87	1
359	1
727	0
730	0
89	1
729	0
725	0
727	0
727	0
357	1
10	1
732	0
731	0
733	0
733	0
733	0
726	0
727	0
730	1
727	0
728	0
731	0
730	0
731	0
731	0
731	0
730	0
730	0
89	1
729	0
726	0
544	1
730	0
731	0
727	0
723	0
724	0
723	0
727	0
82	1
86	1
90	1
2	1
726	0
730	0
731	0
733	0
372	1
725	0
731	0
731	0
731	0
82	1
263	1
733	0
362	1
731	0
727	0
723	0
534	1
731	0
731	0
727	0
728	0
726	0
447	1
731	0
723	0
258	1
730	0
85	1
723	0
733	0
725	0
728	0
733	0
731	0
728	0
726	0
726	0
733	1
723	0
723	0
727	0
731	0
731	0
730	0
724	0
726	0
727	0
726	0
727	0
733	0
733	0
731	0
735	0
724	0
731	0
731	0
731	0
784	0
709	1
764	0
735	0
723	0
365	1
723	0
732	0
732	0
732	0
276	1
734	0
728	0
734	0
727	0
753	0
726	0
0	1
749	0
370	1
454	1
175	1
787	1
552	1
91	1
739	0
90	1
272	1
726	0
726	0
726	0
730	0
727	0
760	0
231	1
0	1
736	0
731	1
365	1
369	1
520	1
770	1
175	1
97	1
90	1
94	1
724	0
723	1
738	0
728	0
739	0
736	0
272	1
88	1
86	1
638	0
641	0
737	0
602	0
287	1
736	0
742	0
735	0
336	1
736	0
272	1
643	1
727	0
730	0
733	0
726	0
727	0
736	0
462	1
639	1
752	0
760	0
338	1
0	1
730	0
0	1
370	1
455	1
276	1
735	0
365	1
766	0
766	0
739	0
752	0
734	0
92	1
630	1
639	0
638	0
181	1
728	0
740	0
461	1
750	0
733	0
731	0
270	1
738	0
90	1
738	0
731	0
91	1
731	0
773	0
737	0
92	1
738	1
731	0
92	1
700	0
727	0
734	0
737	0
734	0
735	0
83	1
733	0
736	0
545	1
362	1
735	0
739	0
752	0
737	0
361	1
735	1
737	0
730	0
736	0
736	0
736	0
734	0
737	0
734	0
193	1
738	0
181	1
283	1
0	1
213	1
181	1
731	0
83	1
0	1
731	0
730	0
719	0
786	0
731	0
743	0
682	0
681	0
91	1
273	1
777	0
181	1
184	1
731	0
731	0
783	0
364	1
365	0
738		0
726		0
748		0
728		0
363		1
727		0
727		0
730		1
727		0
725		0
727		0
727		0
255		1
739		0
766		0
727		0
750		0
734		0
635		1
727		0
79		1
443		1
362		0
728		0
726		0
87		1
725		0
728		0
451		1
176		1
173		1
92		1
730		0
725		0
730		0
726		0
86		1
506		1
266		1
726		0
726		0
730		0
442		1
754		0
380		1
731		0
735		0
731		0
731		0
731		0
730		0
730		0
733		0
733		0
733		0
730		0
732		0
731		0
733		0
737		0
749		0
365		1
96		1
732		0
642		1
458		1
636		1
187		1
639		1
761		0
71		1
641		1
4		1
737		0
748		0
731		0
637		1
93		1
734		0
181		1
15		1
741		0
753		0
733		0
731		0
731		0
733		0
0		1
732		0
187		1
750		0
185		1
728		0
732		0
161		1
719		0
739		0
642		1
458		1
634		1
754		0
731		0
750		0
727		1
733		0
759		0
89		1
731		0
244		1
365		1
736		1
371		0
365		1
740		0
365		1
647		1
183		1
263		1
0		1
730		0
733		0
738		0
254		1
738		0
723		0
731		0
731		0
731		0
641		1
728		0
727		1
723		0
723		0
723		0
370		1
182		1
636		1
730		0
800		0
670		0
728		0
344		1
731		0
749		0
731		0
90		1
735		0
735		0
726		0
726		0
672		0
676		0
638		0
729		0
775		0
721		0
625		1
743		0
672		0
731		0
740		0
273		1
730		0
445		1
640		1
736		0
0		1
90		1
274		1
57		1
727		0
731		0
545		1
731		0
730		0
90		1
451		1
727		0
726		0
735		0
727		0
726		0
726		0
632		1
733		0
728		0
733		0
546		1
731		0
727		0
727		0
727		0
733		0
87		1
733		0
728		0
727		0
760		0
0		1
0		1
733		0
733		0
733		0
265		1
88		1
173		1
733		0
733		0
727		0
733		0
728		0
727		0
730		0
729		0
728		0
727		0
730		0
726		0
729		0
726		0
174		1
728		0
726		0
727		0
726		0
726		0
727		0
6		1
358		1
263		1
733		0
733		0
733		0
727		0
725		0
765		0
728		0
454		1
727		0
178		1
635		1
728		0
727		0
737		0
730		0
727		0
730		0
728		0
732		0
728		0
730		0
731		0
730		0
732		0
730		0
0		1
0		1
260		1
729		0
731		0
731		0
256		1
723		0
730		0
731		0
732		0
726		0
733		0
730		0
730		0
727		0
731		0
726		0
724		0
730		0
79		1
727		0
731		0
545		1
725		0
727		0
82		1
723		0
537		1
727		0
726		0
804		0
724		0
723		0
727		0
733		0
760		0
726		0
726		0
731		0
731		0
726		0
727		0
730		0
727		0
723		0
726		0
726		0
262		1
85		1
733		0
725		0
731		0
733		0
733		0
733		0
733		0
730		0
725		0
727		0
731		0
639		1
726		0
723		0
726		0
732		0
731		0
727		0
609		0
668		0
364		1
731		0
733		0
724		0
726		0
732		0
732		0
286		1
0		1
724		0
750		0
88		1
0		1
86		1
638		1
191		1
726		0
738		0
731		0
552		1
726		0
182		1
0		1
740		0
299		1
726		0
726		0
737		0
272		1
736		0
736		0
760		0
733		0
728		0
374		1
400		1
755		0
736		0
89		1
736		0
637		1
279		1
736		0
755		0
731		1
271		1
732		0
731		0
86		1
710		0
90		1
782		0
736		0
77		1
727		0
727		0
727		0
726		0
723		0
0		1
738		1
157		1
777		0
740		0
551		1
0		1
736		0
181		1
740		0
363		1
729		0
88		1
740		1
89		1
86		1
0		1
640		1
728		0
733		0
92		1
91		1
786		0
90		1
92		1
91		1
750		0
754		0
768		0
731		0
375		1
731		0
275		1
736		0
735		0
736		0
739		0
699		0
640		1
363		1
731		0
731		0
736		0
364		1
736		0
737		0
728		0
750		0
739		0
737		0
754		0
736		0
727		0
274		1
734		0
766		0
732		0
358		1
737		0
735		0
735		0
737		0
544		1
363		1
735		0
362		1
734		0
734		0
644		1
736		0
94		1
731		0
737		0
90		1
90		1
273		1
595		0
90		1
89		1
183		1
273		1
181		1
732		0
365		1
273		1
641		0
181		1
639		0
91		1
366		1
731		0
731		0
731		0
731		0
731		0
639		1
731		0
731		0
4		1
547		0

## Sheet: Supplementary Figure 2
Total exacerbations				Moderate or severe exacerbations				Severe exacerbations
Days elapsed	N-acetylcysteine 1200mg	Placebo		Days elapsed	N-acetylcysteine 1200mg	Placebo		Days elapsed	N-acetylcysteine 1200mg	Placebo
61	1			90		1		737	0
540	1			726		0		727	0
151	1			111		1		728	0
726	0			77		1		726	0
170	1			294		1		728	0
47	1			727		0		47	1
417	1			727		0		728	0
726	0			730		0		726	0
270	1			727		0		723	0
159	1			725		0		159	1
301	0			51		1		301	0
195	1			727		0		543	1
30	1			255		0		332	1
736	0			739		0		736	0
726	0			85		1		726	0
59	1			51		1		689	1
736	0			750		0		736	0
726	0			734		0		726	0
498	1			434		1		728	0
5	1			727		0		726	0
726	0			79		0		726	0
750	0			443		0		750	0
210	1			362		0		454	0
727	0			728		0		727	0
332	1			726		0		754	0
52	1			725		0		187	0
130	1			709		1		725	0
45	1			451		0		491	1
727	0			176		0		727	0
44	1			173		0		734	0
408	1			92		0		726	0
198	1			730		1		736	0
48	1			14		1		750	0
131	1			730		0		727	0
35	1			726		0		727	0
727	0			86		0		727	0
441	1			506		0		726	0
270	0			23		1		270	0
370	0			726		0		370	0
364	0			240		1		364	0
92	0			730		0		92	0
537	1			442		0		731	0
731	0			754		0		731	0
106	1			380		0		733	0
362	0			675		1		362	0
84	0			594		1		84	0
121	1			731		0		731	0
127	1			457		1		732	0
453	0			104		1		453	0
178	1			730		0		579	1
112	1			153		1		730	0
365	0			176		1		365	0
736	0			733		0		736	0
442	1			733		0		751	0
89	1			730		0		91	0
363	1			732		0		636	0
637	0			422		1		637	0
113	1			52		1		733	0
187	0			737		0		187	0
732	0			749		0		732	0
232	1			365		0		643	1
233	1			96		0		640	0
354	1			732		0		737	0
733	0			642		0		733	0
182	0			458		0		182	0
343	1			636		0		741	0
178	0			187		0		178	0
425	1			528		1		734	0
217	1			761		0		731	0
797	0			37		1		797	0
457	0			641		0		457	0
182	0			4		0		182	0
774	0			737		0		774	0
378	1			265		1		741	0
345	1			731		0		751	0
638	0			637		0		638	0
738	0			93		0		738	0
427	1			734		0		751	0
2	1			181		0		733	0
747	0			15		0		747	0
273	0			741		0		273	0
154	1			753		0		154	1
187	0			106		1		187	0
493	1			14		1		790	0
124	1			26		1		455	0
720	0			733		0		720	0
368	0			732		0		368	0
368	0			187		0		368	0
182	0			750		0		182	0
457	1			185		0		457	1
73	1			728		0		273	0
202	1			732		0		202	1
640	0			33		1		640	0
727	0			719		0		727	0
174	1			183		1		731	0
198	1			642		0		730	0
130	1			458		0		260	1
255	1			634		0		731	0
202	1			754		0		731	0
731	0			731		0		731	0
317	1			750		0		742	0
738	0			727		0		738	0
726	0			733		0		726	0
177	1			42		1		506	1
431	1			89		0		431	1
107	1			731		0		731	0
183	0			244		0		183	0
721	0			365		0		721	0
42	1			736		0		45	1
64	1			371		0		739	0
731	0			365		0		731	0
192	1			740		0		733	0
165	1			365		0		587	1
263	1			647		0		209	0
107	0			183		0		107	0
670	0			123		1		670	0
12	1			264		1		530	0
55	1			733		0		737	0
730	0			738		0		730	0
592	1			87		1		592	1
365	0			24		1		365	0
125	1			723		0		638	0
20	1			348		1		726	0
622	1			37		1		724	0
425	1			567		1		723	0
727	0			536		1		727	0
734	0			728		0		734	0
737	0			411		1		737	0
92	0			723		0		92	0
762	0			179		1		762	0
171	0			77		1		171	0
150	1			370		0		632	0
731	0			182		0		731	0
237	1			342		1		726	0
670	0			730		0		670	0
735	0			362		1		735	0
819	0			670		0		819	0
639	0			728		0		639	0
48	1			344		0		739	0
641	0			731		0		641	0
259	1			749		0		703	0
90	0			731		0		90	0
733	0			90		0		733	0
275	0			107		1		275	0
75	0			735		0		75	0
89	1			421		1		726	0
251	1			424		1		740	0
139	1			672		0		730	0
87	1			676		0		730	0
110	1			638		0		726	0
72	1			63		1		545	0
727	0			775		0		727	0
731	0			721		0		731	0
191	1			625		0		728	0
731	0			743		0		731	0
168	1			672		0		728	0
637	1			731		0		731	0
143	1			740		0		143	1
468	1			273		0		727	0
175	0			87		1		175	0
726	0			445		0		726	0
22	1			640		0		727	0
94	0			736		0		94	0
455	0			90		0		455	0
43	1			274		0		727	0
590	1			57		0		723	0
121	1			727		0		733	0
78	1			731		0		733	0
119	1			545		0		733	0
733	0			731		0		733	0
327	1			730		0		728	0
119	1			60		1		733	0
122	1			618		1		726	0
173	1			129		1		656	1
59	1			735		0		730	0
726	0			727		0		726	0
91	0			691		1		91	0
733	0			562		1		733	0
364	0			632		0		364	0
177	1			733		0		731	0
727	0			728		0		727	0
409	1			733		0		727	0
269	1			546		0		731	0
265	1			358		1		730	0
42	1			496		1		733	0
122	1			207		1		173	0
129	1			727		0		733	0
727	0			665		1		727	0
732	0			310		1		732	0
198	1			207		1		723	0
42	1			448		1		727	0
119	1			519		1		729	0
161	1			733		0		175	0
85	0			259		1		85	0
119	1			221		1		641	1
164	1			265		0		733	0
18	1			88		0		18	1
731	0			173		0		731	0
728	0			733		0		728	0
66	1			733		0		66	1
727	0			57		1		727	0
82	1			733		0		727	0
731	0			247		1		731	0
35	1			588		1		726	0
727	0			730		0		727	0
716	1			729		0		728	0
20	1			423		1		727	0
725	0			727		0		725	0
87	0			730		0		87	0
119	1			62		1		359	0
26	1			729		0		674	1
79	1			26		1		730	0
89	0			174		0		89	0
83	1			188		1		729	0
725	0			329		1		725	0
438	1			727		0		727	0
14	1			601		1		14	1
357	0			542		1		357	0
178	1			351		1		732	0
43	1			6		0		731	0
300	1			358		0		733	0
221	1			263		0		733	0
44	1			733		0		733	0
83	1			331		1		726	0
700	1			601		1		727	0
187	1			252		1		730	0
727	0			725		0		727	0
193	1			194		1		728	0
731	0			101		1		731	0
730	0			155		1		730	0
731	0			68		1		731	0
283	1			178		0		731	0
500	1			239		1		731	0
164	1			728		0		730	0
730	0			234		1		730	0
89	0			737		0		89	0
541	1			335		1		729	0
250	1			727		0		726	0
544	0			359		1		544	0
730	0			728		0		730	0
562	1			305		1		562	1
525	1			728		0		727	0
303	1			451		1		303	1
501	1			150		1		724	0
215	1			730		0		723	0
727	0			418		1		727	0
82	0			595		1		82	0
86	0			260		0		86	0
90	0			71		1		90	0
2	0			596		1		2	0
726	0			269		1		726	0
89	1			256		0		730	0
439	1			509		1		731	0
129	1			730		0		733	0
372	0			452		1		372	0
11	1			732		0		11	1
731	0			726		0		731	0
731	0			733		0		731	0
42	1			730		0		731	0
263	0			730		0		263	0
733	0			10		1		733	0
362	0			731		0		362	0
731	0			726		0		731	0
451	1			724		0		727	0
723	0			265		1		723	0
5	1			79		0		534	0
447	1			82		1		731	0
226	1			731		0		731	0
77	1			545		0		77	1
57	1			51		1		728	0
726	0			2		1		726	0
447	0			82		0		447	0
731	0			591		1		731	0
431	1			438		1		723	0
3	1			727		0		258	0
685	1			726		0		730	0
85	0			497		1		85	0
33	1			444		1		723	0
683	1			420		1		733	0
390	1			343		1		725	0
728	0			129		1		728	0
733	0			715		1		733	0
731	0			189		1		731	0
46	1			291		1		728	0
103	1			122		1		726	0
40	1			93		1		130	1
733	0			5		1		733	0
723	0			249		1		723	0
200	1			165		1		723	0
727	0			75		1		727	0
731	0			723		0		731	0
392	1			25		1		731	0
87	1			691		1		730	0
497	1			40		1		497	1
43	1			85		0		726	0
727	0			733		0		727	0
549	1			725		0		726	0
125	1			731		1		727	0
733	0			733		0		733	0
733	0			309		1		733	0
731	0			151		1		731	0
735	0			227		1		735	0
100	1			164		1		724	0
62	1			311		1		62	1
731	0			727		0		731	0
3	1			196		1		731	0
784	0			639		0		784	0
709	0			726		0		709	0
25	1			202		1		764	0
735	0			726		0		735	0
527	1			5		1		723	0
365	0			220		1		365	0
723	0			727		0		723	0
732	0			609		0		732	0
732	0			668		0		732	0
46	1			364		0		732	0
276	0			360		1		276	0
25	1			733		0		734	0
728	0			79		1		728	0
20	1			726		0		734	0
529	1			732		0		727	0
753	0			732		0		753	0
24	1			286		0		726	0
30	1			168		1		749	0
45	1			750		0		253	1
454	0			86		0		454	0
175	0			638		0		175	0
787	0			191		0		787	0
552	0			681		1		552	0
599	1			738		0		599	1
227	1			731		0		272	0
288	1			552		0		726	0
726	0			182		0		726	0
726	0			740		0		726	0
79	1			10		1		730	0
19	1			3		1		727	0
311	1			521		1		760	0
231	0			737		0		231	0
736	0			272		0		736	0
731	0			736		0		731	0
85	1			323		1		365	0
369	0			760		0		369	0
520	0			733		0		520	0
56	1			728		0		770	0
97	0			374		0		97	0
90	0			400		0		90	0
94	0			622		1		94	0
724	0			736		0		724	0
69	1			89		0		69	1
314	1			736		0		314	1
728	0			637		0		728	0
71	1			279		0		723	1
227	1			736		0		736	0
272	0			347		1		272	0
88	0			731		0		88	0
86	0			271		0		86	0
353	1			732		0		638	0
121	1			652		1		641	0
122	1			86		0		122	1
602	0			231		1		602	0
287	0			782		0		287	0
736	0			736		0		736	0
271	1			77		0		742	0
735	0			727		0		735	0
336	0			727		0		336	0
736	0			118		1		736	0
272	0			726		0		272	0
643	0			3		1		643	0
727	0			738		0		727	0
54	1			157		0		245	1
733	0			777		0		733	0
215	1			740		0		726	0
727	0			551		0		727	0
592	1			736		0		592	1
462	0			181		0		462	0
639	0			126		1		639	0
752	0			729		0		752	0
760	0			88		0		760	0
199	1			740		0		199	1
152	1			89		0		730	0
370	0			86		0		370	0
455	0			640		0		455	0
276	0			728		0		276	0
735	0			733		0		735	0
365	0			786		0		365	0
766	0			90		1		766	0
766	0			91		0		766	0
148	1			750		0		739	0
217	1			754		0		752	0
725	1			768		0		734	0
92	0			396		1		92	0
630	0			375		0		630	0
639	0			731		0		639	0
638	0			275		0		638	0
27	1			736		0		181	0
76	1			735		0		76	1
39	1			736		0		740	0
175	1			739		0		461	0
750	0			699		0		750	0
733	0			312		1		733	0
258	1			363		0		731	0
270	0			731		0		270	0
738	0			731		0		738	0
738	0			736		0		738	0
320	1			364		0		731	0
91	0			736		0		91	0
731	0			737		0		731	0
773	0			534		1		773	0
737	0			750		0		737	0
696	1			739		0		92	0
12	1			33		1		738	0
29	1			162		1		731	0
92	0			736		0		92	0
700	0			274		0		700	0
727	0			734		0		727	0
734	0			766		0		734	0
737	0			732		0		737	0
734	0			358		0		734	0
735	0			704		1		735	0
83	0			289		1		83	0
733	0			735		0		733	0
736	0			737		0		736	0
545	0			544		0		545	0
362	0			363		0		362	0
177	1			735		0		735	0
739	0			362		0		739	0
752	0			734		0		752	0
737	0			734		0		737	0
361	0			644		0		361	0
735	0			736		0		735	0
737	0			94		0		737	0
730	0			106		1		730	0
736	0			737		0		736	0
736	0			90		0		736	0
736	0			90		0		736	0
371	1			273		0		734	0
737	0			595		0		737	0
734	0			90		0		734	0
193	0			89		0		193	0
738	0			183		0		738	0
181	0			273		0		181	0
283	0			181		0		283	0
213	0			732		0		213	0
181	0			365		0		181	0
731	0			273		0		731	0
83	0			641		0		83	0
731	0			181		0		731	0
730	0			639		0		730	0
719	0			91		0		719	0
786	0			366		0		786	0
731	0			731		0		731	0
743	0			360		1		743	0
682	0			731		0		682	0
681	0			731		0		681	0
91	0			731		0		91	0
273	0			639		0		273	0
777	0			731		0		777	0
181	0			731		0		181	0
184	0			4		0		184	0
731	0			547		0		731	0
731	0			737	0			731	0
551	1			727	0			783	0
364	0			728	0			364	0
365	0			726	0			365	0
90		1		170	1			738		0
42		1		47	1			726		0
111		1		728	0			748		0
77		1		726	0			728		0
294		1		683	1			363		0
727		0		159	1			727		0
722		1		301	0			727		0
730		0		543	1			730		0
727		0		30	1			727		0
725		0		736	0			725		0
51		1		726	0			51		1
727		0		59	1			727		0
255		0		736	0			255		0
739		0		726	0			739		0
85		1		498	1			766		0
51		1		5	1			727		0
750		0		726	0			750		0
74		1		750	0			734		0
434		1		210	1			635		0
426		1		727	0			727		0
79		0		754	0			79		0
298		1		52	1			443		0
362		0		246	1			362		0
728		0		491	1			728		0
726		0		727	0			726		0
725		0		734	0			725		0
709		1		726	0			728		0
451		0		320	1			451		0
176		0		48	1			176		0
173		0		672	1			173		0
92		0		727	0			92		0
730		1		727	0			730		0
14		1		605	1			725		0
730		0		270	0			730		0
204		1		370	0			726		0
86		0		364	0			86		0
506		0		92	0			506		0
23		1		731	0			23		1
726		0		731	0			726		0
240		1		106	1			240		1
730		0		362	0			730		0
442		0		84	0			442		0
754		0		121	1			754		0
380		0		127	1			380		0
675		1		453	0			731		0
594		1		539	1			735		0
421		1		730	0			731		0
447		1		365	0			457		1
104		1		736	0			731		0
692		1		751	0			730		0
153		1		91	0			730		0
176		1		636	0			176		1
733		0		637	0			733		0
733		0		113	1			733		0
730		0		187	0			730		0
732		0		732	0			732		0
422		1		643	1			731		0
52		1		640	0			733		0
737		0		737	0			737		0
749		0		733	0			749		0
365		0		182	0			365		0
96		0		343	1			96		0
732		0		178	0			732		0
642		0		734	0			642		0
458		0		731	0			458		0
453		1		797	0			636		0
187		0		457	0			187		0
528		1		182	0			639		0
761		0		774	0			761		0
37		1		741	0			37		1
641		0		751	0			641		0
4		0		638	0			4		0
737		0		738	0			737		0
265		1		751	0			748		0
731		0		2	1			731		0
386		1		747	0			637		0
93		0		273	0			93		0
176		1		154	1			734		0
181		0		187	0			181		0
15		0		790	0			15		0
741		0		455	0			741		0
753		0		720	0			753		0
106		1		368	0			733		0
14		1		368	0			731		0
26		1		182	0			731		0
733		0		457	1			733		0
732		0		273	0			732		0
187		0		202	1			187		0
750		0		640	0			750		0
185		0		727	0			185		0
728		0		174	1			728		0
732		0		730	0			732		0
33		1		130	1			33		1
719		0		731	0			719		0
183		1		731	0			739		0
355		1		731	0			642		0
411		1		317	1			458		0
634		0		738	0			634		0
754		0		726	0			754		0
731		0		211	1			731		0
750		0		431	1			750		0
727		0		107	1			727		0
733		0		183	0			733		0
42		1		721	0			759		0
89		0		42	1			89		0
387		1		739	0			731		0
244		0		731	0			244		0
365		0		192	1			365		0
736		0		447	1			736		0
371		0		263	1			371		0
365		0		107	0			365		0
740		0		670	0			740		0
365		0		530	0			365		0
647		0		55	1			647		0
183		0		730	0			183		0
123		1		592	1			263		0
264		1		365	0			264		1
217		1		638	0			733		0
352		1		171	1			738		0
87		1		622	1			87		1
24		1		425	1			148		1
723		0		727	0			723		0
348		1		734	0			731		0
37		1		737	0			731		0
567		1		92	0			731		0
133		1		762	0			641		0
728		0		171	0			728		0
193		1		632	0			727		0
723		0		731	0			723		0
179		1		487	1			723		0
77		1		670	0			723		0
370		0		735	0			370		0
182		0		819	0			182		0
232		1		639	0			636		0
198		1		739	0			730		0
362		1		641	0			800		0
670		0		703	0			670		0
728		0		90	0			728		0
344		0		733	0			344		0
731		0		275	0			731		0
749		0		75	0			749		0
731		0		89	1			731		0
90		0		251	1			90		0
107		1		730	0			735		0
735		0		87	1			735		0
106		1		726	0			726		0
424		1		198	1			726		0
672		0		727	0			672		0
676		0		731	0			676		0
638		0		259	1			638		0
63		1		731	0			63		1
775		0		168	1			775		0
721		0		637	1			721		0
625		0		143	1			625		0
743		0		727	0			743		0
672		0		175	0			672		0
731		0		726	0			731		0
740		0		22	1			740		0
273		0		94	0			273		0
87		1		455	0			730		0
445		0		148	1			445		0
640		0		590	1			640		0
736		0		733	0			736		0
90		0		78	1			90		0
274		0		733	0			274		0
57		0		733	0			57		0
329		1		728	0			727		0
731		0		119	1			731		0
545		0		726	0			545		0
731		0		656	1			731		0
730		0		730	0			730		0
60		1		726	0			451		0
316		1		91	0			727		0
129		1		733	0			726		0
104		1		364	0			735		0
526		1		731	0			727		0
691		1		727	0			691		1
562		1		727	0			726		0
85		1		269	1			632		0
733		0		730	0			733		0
84		1		42	1			728		0
733		0		173	0			733		0
546		0		733	0			546		0
358		1		727	0			731		0
496		1		732	0			727		0
207		1		198	1			207		1
727		0		727	0			727		0
109		1		119	1			665		1
310		1		175	0			733		0
207		1		85	0			728		0
448		1		119	1			727		0
164		1		733	0			760		0
733		0		18	1			733		0
259		1		731	0			733		0
137		1		728	0			733		0
265		0		66	1			265		0
88		0		727	0			88		0
173		0		313	1			173		0
222		1		731	0			733		0
131		1		35	1			733		0
57		1		727	0			727		0
733		0		728	0			733		0
247		1		20	1			431		1
588		1		725	0			727		0
730		0		87	0			730		0
729		0		119	1			729		0
98		1		26	1			423		1
727		0		79	1			727		0
252		1		89	0			730		0
62		1		83	1			62		1
156		1		725	0			729		0
26		1		727	0			585		1
174		0		14	1			174		0
61		1		357	0			188		1
224		1		178	1			726		0
203		1		43	1			727		0
601		1		625	1			726		0
66		1		590	1			726		0
351		1		733	0			727		0
6		0		283	1			6		0
358		0		727	0			358		0
263		0		730	0			263		0
119		1		727	0			733		0
331		1		193	1			733		0
129		1		731	0			733		0
252		1		730	0			727		0
708		1		731	0			725		0
194		1		283	1			765		0
101		1		500	1			439		1
155		1		730	0			454		0
68		1		730	0			727		0
178		0		89	0			178		0
55		1		729	0			239		1
728		0		250	1			728		0
69		1		544	0			727		0
737		0		730	0			737		0
335		1		562	1			730		0
727		0		525	1			727		0
174		1		303	1			503		1
400		1		501	1			728		0
305		1		723	0			732		0
728		0		727	0			728		0
451		1		82	0			730		0
150		1		86	0			731		0
730		0		90	0			730		0
418		1		2	0			732		0
595		1		726	0			730		0
260		0		89	1			260		0
71		1		439	1			729		0
265		1		733	0			731		0
269		1		372	0			731		0
256		0		11	1			256		0
509		1		731	0			318		1
730		0		731	0			730		0
119		1		448	1			731		0
303		1		263	0			732		0
726		0		733	0			726		0
733		0		362	0			733		0
234		1		731	0			730		0
324		1		727	0			730		0
10		1		723	0			10		1
731		0		534	0			731		0
702		1		731	0			726		0
724		0		226	1			724		0
203		1		77	1			714		1
79		0		137	1			79		0
82		1		726	0			465		1
731		0		447	0			731		0
218		1		731	0			545		0
51		1		723	0			725		0
2		1		210	1			2		1
82		0		685	1			82		0
159		1		85	0			723		0
337		1		33	1			537		0
337		1		683	1			727		0
621		1		390	1			726		0
260		1		728	0			804		0
444		1		733	0			724		0
420		1		731	0			723		0
343		1		728	0			727		0
129		1		103	1			129		1
715		1		127	1			760		0
189		1		733	0			373		1
291		1		723	0			726		0
122		1		200	1			731		0
93		1		727	0			93		1
5		1		731	0			726		0
17		1		392	1			727		0
165		1		730	0			730		0
75		1		497	1			727		0
427		1		726	0			723		0
25		1		727	0			25		1
129		1		726	0			726		0
40		1		125	1			262		0
85		0		733	0			85		0
108		1		733	0			733		0
725		0		731	0			725		0
205		1		735	0			205		1
349		1		100	1			733		0
152		1		62	1			733		0
151		1		731	0			733		0
103		1		3	1			733		0
164		1		784	0			730		0
311		1		709	0			725		0
616		1		764	0			727		0
196		1		735	0			731		0
639		0		723	0			639		0
34		1		365	0			726		0
125		1		723	0			723		0
726		0		732	0			726		0
5		1		732	0			5		1
220		1		732	0			731		0
727		0		276	0			727		0
609		0		734	0			609		0
434		1		728	0			668		0
364		0		225	1			364		0
360		1		727	0			731		0
733		0		753	0			733		0
79		1		102	1			79		1
33		1		749	0			726		0
732		0		253	1			732		0
732		0		454	0			732		0
286		0		175	0			286		0
168		1		787	0			724		0
750		0		552	0			750		0
86		0		599	1			86		0
165		1		227	1			638		0
191		0		288	1			191		0
157		1		726	0			726		0
738		0		726	0			738		0
731		0		79	1			731		0
552		0		727	0			552		0
182		0		311	1			182		0
264		1		231	0			740		0
10		1		736	0			299		0
3		1		731	0			424		1
521		1		85	1			726		0
737		0		369	0			737		0
272		0		520	0			272		0
736		0		56	1			736		0
323		1		97	0			323		1
760		0		90	0			760		0
225		1		94	0			733		0
400		1		724	0			728		0
374		0		69	1			374		0
400		0		314	1			400		0
87		1		728	0			755		0
736		0		71	1			736		0
89		0		736	0			89		0
736		0		272	0			736		0
637		0		88	0			637		0
279		0		86	0			279		0
642		1		638	0			736		0
347		1		121	1			347		1
731		0		122	1			731		0
161		1		602	0			271		0
732		0		287	0			732		0
411		1		736	0			731		0
86		0		525	1			86		0
188		1		735	0			231		1
276		1		336	0			782		0
736		0		736	0			736		0
77		0		272	0			77		0
169		1		643	0			727		0
50		1		727	0			727		0
35		1		245	1			242		1
510		1		733	0			726		0
3		1		726	0			484		1
738		0		727	0			738		0
157		0		592	1			157		0
777		0		462	0			777		0
740		0		639	0			740		0
551		0		752	0			551		0
736		0		760	0			736		0
181		0		199	1			181		0
126		1		152	1			740		0
729		0		370	0			729		0
88		0		455	0			88		0
440		1		276	0			740		0
89		0		735	0			89		0
86		0		365	0			86		0
640		0		766	0			640		0
728		0		766	0			728		0
733		0		148	1			733		0
786		0		274	1			786		0
90		1		734	0			90		0
91		0		92	0			91		0
319		1		630	0			750		0
227		1		639	0			754		0
331		1		638	0			768		0
396		1		27	1			731		0
375		0		76	1			375		0
731		0		227	1			731		0
275		0		461	0			275		0
736		0		750	0			736		0
63		1		733	0			735		0
449		1		731	0			736		0
739		0		270	0			739		0
699		0		738	0			699		0
312		1		738	0			640		0
363		0		365	1			363		0
731		0		91	0			731		0
731		0		731	0			731		0
736		0		773	0			736		0
364		0		737	0			364		0
736		0		92	0			736		0
737		0		738	0			737		0
534		1		29	1			534		1
354		1		92	0			750		0
739		0		700	0			739		0
33		1		727	0			737		0
162		1		734	0			754		0
736		0		737	0			736		0
274		0		734	0			274		0
734		0		735	0			734		0
766		0		83	0			766		0
732		0		733	0			732		0
358		0		736	0			358		0
704		1		545	0			737		0
289		1		362	0			735		0
54		1		177	1			735		0
737		0		739	0			737		0
544		0		752	0			544		0
363		0		737	0			363		0
735		0		361	0			735		0
362		0		735	0			362		0
734		0		737	0			734		0
734		0		730	0			734		0
41		1		736	0			644		0
318		1		736	0			736		0
94		0		736	0			94		0
106		1		371	1			731		0
737		0		737	0			737		0
90		0		734	0			90		0
90		0		193	0			90		0
273		0		738	0			273		0
595		0		181	0			595		0
90		0		283	0			90		0
89		0		213	0			89		0
183		0		181	0			183		0
273		0		731	0			273		0
181		0		83	0			181		0
732		0		731	0			732		0
365		0		730	0			365		0
273		0		719	0			273		0
641		0		786	0			641		0
181		0		731	0			181		0
639		0		743	0			639		0
91		0		682	0			91		0
366		0		681	0			366		0
731		0		91	0			731		0
360		1		273	0			731		0
731		0		777	0			731		0
731		0		181	0			731		0
731		0		184	0			731		0
639		0		731	0			639		0
731		0		731	0			731		0
731		0		783	0			731		0
4		0		364	0			4		0
212		1		365	0			547		0
